# Supplementary material for: Multiomics Analysis of a Micronutrient-Rich Dietary Pattern and the Aging Genotype 9p21 on the Plasma Proteome of Young Adults
Source: Nutrients. 2025 Apr 21;17(8):1398. doi: 10.3390/nu17081398 (PMC12030164; doi:10.3390/nu17081398)
Supplement: Supplementary file 1 [file nutrients-17-01398-s001.zip]

Archive with 1 entries (1 files):
- nutrients-3576406-supplementary.pdf
